# Supplementary material for: Plasma Concentrations of High Mobility Group Box 1 Proteins and Soluble Receptors for Advanced Glycation End-Products Are Relevant Biomarkers of Cognitive Impairment in Alcohol Use Disorder: A Pilot Study
Source: Toxics. 2024 Feb 29;12(3):190. doi: 10.3390/toxics12030190 (PMC10974976; doi:10.3390/toxics12030190)
Supplement: Supplementary file 1 [file toxics-12-00190-s001.zip]

Archive with 1 entries (1 files):
- toxics-2876351-supplementary.pdf
